# Supplementary material for: Bioinformatics approaches for classification and investigation of the evolution of the Na/K-ATPase alpha-subunit
Source: BMC Ecol Evol. 2022 Oct 26;22:122. doi: 10.1186/s12862-022-02071-0 (PMC9609216; doi:10.1186/s12862-022-02071-0)
Supplement: Supplementary file 1 — Additional file 1. Supplementary figures and tables. [file 12862_2022_2071_MOESM1_ESM.zip]

Archive with 17 entries (17 files):
- 1-Additional file 1 Fig. S1.png
- 2-Additional file 1 Fig. S1.png
- Additional file 1 Fig. S10.pdf
- Additional file 1 Fig. S2.png
- Additional file 1 Fig. S3.jpg
- Additional file 1 Fig. S4.jpg
- Additional file 1 Fig. S5.pdf
- Additional file 1 Fig. S6.pdf
- Additional file 1 Fig. S7.pdf
- Additional file 1 Fig. S8.pdf
- Additional file 1 Fig. S9.pdf
- Additional file 1 Figs..docx
- Additional file 1 Table. S1.docx
- Additional file 1 Table. S2.docx
- Additional file 1 Table. S3.docx
- Additional file 1 Table. S4.docx
- Additional file 1 Table. S5.docx
